# Supplementary material for: Diabetes drugs activate neuroprotective pathways in models of neonatal hypoxic-ischemic encephalopathy
Source: EMBO Mol Med. 2024 May 23;16(6):5. doi: 10.1038/s44321-024-00079-1 (PMC11178908; doi:10.1038/s44321-024-00079-1)
Supplement: Supplementary file 2 — Source data Fig. 1 [file 44321_2024_79_MOESM2_ESM.zip]

Archive with 14 entries (11 files):
- Figure 1/
- __MACOSX/._Figure 1
- Figure 1/.DS_Store
- __MACOSX/Figure 1/._.DS_Store
- Figure 1/1A/
- __MACOSX/Figure 1/._1A
- Figure 1/1B/
- __MACOSX/Figure 1/._1B
- Figure 1/1A/GLP1-R activation.xlsx
- __MACOSX/Figure 1/1A/._GLP1-R activation.xlsx
- Figure 1/1B/cAMP assay.xlsx
- __MACOSX/Figure 1/1B/._cAMP assay.xlsx
- Figure 1/1B/.DS_Store
- __MACOSX/Figure 1/1B/._.DS_Store
