# Supplementary material for: Diabetes drugs activate neuroprotective pathways in models of neonatal hypoxic-ischemic encephalopathy
Source: EMBO Mol Med. 2024 May 23;16(6):5. doi: 10.1038/s44321-024-00079-1 (PMC11178908; doi:10.1038/s44321-024-00079-1)
Supplement: Supplementary file 2 — Source data Fig. 1 [file 44321_2024_79_MOESM2_ESM.zip › Figure 1/1A/GLP1-R activation.xlsx]

## Sheet: Sheet1
	- Ex-9						+Ex-9
Untreated	1135	823	1319	3942	1423	2207	611	472	862	1109	1631	2126
Exendin-4 (1µM)	4573	8741	5963	11651	6391	16548	2358	2159	2038	864	11245	4242
Semaglutide (1µM)	10964	16396	11231	10254	12093	18395	6608	3012	4252	1441	9829	4823
