# Supplementary material for: Diabetes drugs activate neuroprotective pathways in models of neonatal hypoxic-ischemic encephalopathy
Source: EMBO Mol Med. 2024 May 23;16(6):5. doi: 10.1038/s44321-024-00079-1 (PMC11178908; doi:10.1038/s44321-024-00079-1)
Supplement: Supplementary file 2 — Source data Fig. 1 [file 44321_2024_79_MOESM2_ESM.zip › Figure 1/1B/cAMP assay.xlsx]

## Sheet: Sheet1
	Ex4 (Lysate)				Ex4 (Medium)				Sema (Lysate)				Sema (Medium)
0	0.433	0.289	0.318	0.245	0.294	0.359	0.301	0.296	0.433	0.289	0.318	0.245	0.294	0.359	0.301	0.296
1µM	3.02	1.44	2.46	3.08	4.9	2.27	4.74	5.07	4.43	3.39	4.44	3.37	6.79	5.58	7.66	6.14
