# Supplementary material for: Diabetes drugs activate neuroprotective pathways in models of neonatal hypoxic-ischemic encephalopathy
Source: EMBO Mol Med. 2024 May 23;16(6):5. doi: 10.1038/s44321-024-00079-1 (PMC11178908; doi:10.1038/s44321-024-00079-1)
Supplement: Supplementary file 3 — Source data Fig. 2 [file 44321_2024_79_MOESM3_ESM.zip]

Archive with 32 entries (24 files):
- Figure 2/
- __MACOSX/._Figure 2
- Figure 2/.DS_Store
- __MACOSX/Figure 2/._.DS_Store
- Figure 2/2G/
- __MACOSX/Figure 2/._2G
- Figure 2/2H/
- __MACOSX/Figure 2/._2H
- Figure 2/2F/
- __MACOSX/Figure 2/._2F
- Figure 2/2C/
- __MACOSX/Figure 2/._2C
- Figure 2/2D/
- __MACOSX/Figure 2/._2D
- Figure 2/2E/
- __MACOSX/Figure 2/._2E
- Figure 2/2B/
- __MACOSX/Figure 2/._2B
- Figure 2/2G/BCL2.xlsx
- __MACOSX/Figure 2/2G/._BCL2.xlsx
- Figure 2/2H/Caspase 3.xlsx
- __MACOSX/Figure 2/2H/._Caspase 3.xlsx
- Figure 2/2F/BClxL.xlsx
- __MACOSX/Figure 2/2F/._BClxL.xlsx
- Figure 2/2C/ATF-3.xlsx
- __MACOSX/Figure 2/2C/._ATF-3.xlsx
- Figure 2/2D/CREB.xlsx
- __MACOSX/Figure 2/2D/._CREB.xlsx
- Figure 2/2E/Cell viability.xlsx
- __MACOSX/Figure 2/2E/._Cell viability.xlsx
- Figure 2/2B/HIF1-alpha.xlsx
- __MACOSX/Figure 2/2B/._HIF1-alpha.xlsx
