# Supplementary material for: Diabetes drugs activate neuroprotective pathways in models of neonatal hypoxic-ischemic encephalopathy
Source: EMBO Mol Med. 2024 May 23;16(6):5. doi: 10.1038/s44321-024-00079-1 (PMC11178908; doi:10.1038/s44321-024-00079-1)
Supplement: Supplementary file 3 — Source data Fig. 2 [file 44321_2024_79_MOESM3_ESM.zip › Figure 2/2G/BCL2.xlsx]

## Sheet: Sheet1
Sal	OGD+Sal	OGD+Ex-4	OGD+Sem	OGD+Sal+Ex-9	OGD+Ex-4+Ex-9	OGD+Sem+Ex-9
1.158	0.554	0.911	1.608	0.768	0.049	0.289
0.774	0.572	1.163	0.766	0.59	0.158	0.202
1.116	0.89	1.241	0.878	0.366	0.438	0.416
0.645	0.285	0.599	0.584	0.232	0.33	0.338
1.364	0.44	1.06	0.706	0.326	0.371	0.214
1.136	0.347	1.108	0.932	0.365	0.138	0.482
0.924	0.546	0.897	0.916	0.539	0.098	0.176
1.164	0.382	0.943	0.893	0.236	0.143	0.192
Sample	Average expression/GAPDH	Triplicate Ct Values
Saline	1.158	19.49	19.36	19.51
	0.774	21.99	22.42	22.205
	1.116	19.7	19.61	19.78
	0.645	23.55	23.19	22.88
	1.364	23.28	23.16	23.22
	1.136	22.43	22.83	22.85
	0.924
	1.164
OGD+Sal	0.554	21.19	21.27	21.28
	0.572	21.62	20.75	21.2
	0.89	21.3	21.46	21.53
	0.285	23.62	23.26	23.3
	0.44	24.75	24.68	24.75
	0.347	24.77	24.98	25.04
	0.546
	0.382
OGD+Ex-4	0.911	21.13	21.2	21.27
	1.163	20.63	20.94	20.7
	1.241	20.53	20.71	20.6
	0.599	22.62	22.68	23.67
	1.06	22.98	22.93	23.1
	1.108	24.07	23.85	22.41
	0.897
	0.943
OGD+Sem	1.608	20.28	20.27	20.59
	0.766	21.52	21.31	21.25
	0.878	21.21	21.14	20.99
	0.584	23.53	23.84	23.51
	0.706	22.91	23.5	23.93
	0.932	24.02	23.98	24.15
	0.916
	0.893
OGD+Sal+Ex-9	0.768	20.56	20.95	20.73
	0.59	21.53	21.63	21.81
	0.366	23.55	23.84	23.93
	0.232	24.31	24.61	24.48
	0.326	24.98	24.93	25.1
	0.365	26.07	25.85	24.41
	0.539
	0.236
OGD+Ex-4+Ex-9	0.049	24.9	24.05	24.59
	0.158	24.77	24.75	24.8
	0.438	22.98	22.87	22.72
	0.33	23.33	23.28	23.18
	0.371	24.39	24.14	24.02
	0.138	26.21	26.34	26.17
	0.098
	0.143
OGD+Sem+Ex-9	0.289	23.2	23.02	23.1
	0.202	24.99	25.02	25.09
	0.416	22.83	23.22	22.74
	0.338	23.24	23.26	23.07
	0.214	26.96	26.61	26.52
	0.482	24.91	24.78	23.93
	0.176
	0.192
