# Supplementary material for: Diabetes drugs activate neuroprotective pathways in models of neonatal hypoxic-ischemic encephalopathy
Source: EMBO Mol Med. 2024 May 23;16(6):5. doi: 10.1038/s44321-024-00079-1 (PMC11178908; doi:10.1038/s44321-024-00079-1)
Supplement: Supplementary file 3 — Source data Fig. 2 [file 44321_2024_79_MOESM3_ESM.zip › Figure 2/2H/Caspase 3.xlsx]

## Sheet: Sheet1
Sal	OGD+Sal	OGD+Ex-4	OGD+Sem	OGD+Sal+Ex-9	OGD+Ex-4+Ex-9	OGD+Sem+Ex-9
1.03759	1.51128	1.38346	1.2609	1.4812	1.93985	1.58647
1.10526	1.52632	1.22632	1.15789	1.73684	1.74436	1.55639
1.15038	1.39098	1.17143	1.25113	1.2406	2	1.5188
0.789474	1.81203	1.21805	1.30376	1.69925	1.56391	1.67669
0.917293	1.69173	1.37594	1.26616	1.51128	1.90226	1.54887
