# Supplementary material for: Diabetes drugs activate neuroprotective pathways in models of neonatal hypoxic-ischemic encephalopathy
Source: EMBO Mol Med. 2024 May 23;16(6):5. doi: 10.1038/s44321-024-00079-1 (PMC11178908; doi:10.1038/s44321-024-00079-1)
Supplement: Supplementary file 3 — Source data Fig. 2 [file 44321_2024_79_MOESM3_ESM.zip › Figure 2/2F/BClxL.xlsx]

## Sheet: Sheet1
Sal	OGD+Sal	OGD+Ex-4	OGD+Sem	OGD+Sal+Ex-9	OGD+Ex-4+Ex-9	OGD+Sem+Ex-9
0.884	0.495	0.718	1.023	0.754	0.557	0.513
0.924	0.547	0.777	0.926	0.348	0.421	0.5
1.164	0.622	0.833	1.064	0.187	0.472	0.58
1.052	0.552	1.094	0.963	0.438	0.566	0.544
Sample	Average expression/GAPDH	Triplicate Ct Values
Sal	0.884	21.87	22	22
	0.924	24.28	24.25	24.17
	1.164	21.85	22.28	22.36
	1.052	22.96	23.02	23.13
OGD+Sal	0.495	23.93	23.93	23.01
	0.547	22.75	22.96	22.24
	0.622	24.53	24.15	24.12
	0.552	24.58	24.26	24.31
OGD+Ex-4	0.718	23.75	23.47	23.25
	0.777	23.33	23.78	24.2
	0.833	22.73	22.76	22.69
	1.094	22.66	22.71	22.76
OGD+Sem	1.023	23.15	23.33	22.79
	0.926	22.4	22.51	22.52
	1.064	21.94	21.88	22.78
	0.963	23.58	23.42	23.83
OGD+Sal+Ex-9	0.754	23.27	23.32	23.29
	0.348	24.09	24.02	24.37
	0.187	26.54	26.73	26.6
	0.438	25.5	25.6	25.41
OGD+Ex-4+Ex-9	0.557	25.71	25.49	25.68
	0.421	24.85	24.94	24.89
	0.472	23.8	23.76	23.87
	0.566	24.71	24.9	23.93
OGD+Sem+Ex-9	0.513	24.46	24.47	24.62
	0.5	24.19	24.26	24.35
	0.58	24.37	24.21	24.32
	0.544	24.42	23.36	24.27
