# Supplementary material for: Diabetes drugs activate neuroprotective pathways in models of neonatal hypoxic-ischemic encephalopathy
Source: EMBO Mol Med. 2024 May 23;16(6):5. doi: 10.1038/s44321-024-00079-1 (PMC11178908; doi:10.1038/s44321-024-00079-1)
Supplement: Supplementary file 3 — Source data Fig. 2 [file 44321_2024_79_MOESM3_ESM.zip › Figure 2/2C/ATF-3.xlsx]

## Sheet: Sheet1
Sal	OGD+Sal	OGD+Ex-4	OGD+Sem	OGD+Sal+Ex-9	OGD+Ex-4+Ex-9	OGD+Sem+Ex-9
0.968	22.785	12.154	12.254	21.697	17.381	20.67
0.979	17.671	12.524	9.736	22.687	21.3	32.81
1.055	23.534	11.055	11.498	26.651	19.6	20.48
Sample	Average expression/GAPDH	Triplicate Ct Values
Sal	0.968	27.84	27.81	27.89
	0.979	26.45	26.29	26.39
	1.055	28.32	27.75	28.02
OGD+Sal	22.785	24.37	23.66	24.19
	17.671	22.2	22.93	22.85
	23.534	24.23	24.64	24.71
OGD+Ex-4	12.154	23.56	22.49	23.56
	12.524	24.32	24.54	24.24
	11.055	23.95	23.46	24.45
OGD+Sem	12.254	23	23.8	23.01
	9.736	24.21	23.93	23.72
	11.498	23.93	24.01	23.21
OGD+Sal+Ex-9	21.697	24	24.84	24.85
	22.687	23.02	22.97	21.697
	26.651	21	21.02	21.26
OGD+Ex-4+Ex-9	17.381	24.47	24.97	25.71
	21.3	21.94	20.93	21.91
	19.6	21.32	21	21
OGD+Sem+Ex-9	20.67	22.54	22.61	22.2
	32.81	23.15	23.68	23.92
	20.48	23	22.27	22.19
