# Supplementary material for: Diabetes drugs activate neuroprotective pathways in models of neonatal hypoxic-ischemic encephalopathy
Source: EMBO Mol Med. 2024 May 23;16(6):5. doi: 10.1038/s44321-024-00079-1 (PMC11178908; doi:10.1038/s44321-024-00079-1)
Supplement: Supplementary file 3 — Source data Fig. 2 [file 44321_2024_79_MOESM3_ESM.zip › Figure 2/2D/CREB.xlsx]

## Sheet: Sheet1
Sal	OGD+Sal	OGD+Ex-4	OGD+Sem	OGD+Sal+Ex-9	OGD+Ex-4+Ex-9	OGD+Sem+Ex-9
1.421	0.225	1.087	0.974	0.334	0.275	0.35
1.097	0.156	0.449	0.966	0.354	0.157	0.168
0.642	0.287	0.675	0.849	0.317	0.311	0.157
1.264	0.297	0.651	1.38	0.564	0.433	0.647
1.05	0.224	1.448	0.989	0.223	0.673	0.317
0.751	0.214	0.804	0.632	0.011	0.548	0.764
Sample	Average expression/GAPDH	Triplicate Ct Values
Sal	1.421	21.45	21.52	21.45
	1.097	19.58	19.55	19.59
	0.642	20.38	20.73	20.66
	1.264	21.21	20.7	20.75
	1.05	23.53	23	23.11
	0.751	22.66	22.44	22.83
OGD+Sal	0.225	22.41	22.41	22.44
	0.156	22.96	22.67	22.85
	0.287	23.88	24.17	23.77
	0.297	24.37	24.41	22.63
	0.224	24.63	24.8	25.05
	0.214	23.89	24.15	23.19
OGD+Ex-4	1.087	18.65	18.8	18.82
	0.449	20.97	20.47	20.62
	0.675	19.45	19.54	19.74
	0.651	23.07	22.73	23.23
	1.448	22.85	22.98	22.87
	0.804	22.54	22.66	22.52
OGD+Sem	0.974	23	23.4	23.17
	0.966	21.14	21.25	21.25
	0.849	22.03	22.29	22.9
	1.38	21.96	22.63	21.72
	0.989	22.19	22.32	22.27
	0.632	22.61	22.68	22.92
OGD+Sal+Ex-9	0.334	20.52	20.34	20.39
	0.354	20.92	20.92	21.89
	0.317	20.17	20	20.85
	0.564	22.64	22.62	22.51
	0.223	24.08	24.01	24.05
	0.011	27.84	27.87	28.36
OGD+Ex-4+Ex-9	0.275	20.61	20.23	20.2
	0.157	21.63	21.86	21.9
	0.311	19.6	19.74	19.85
	0.433	23.89	23.66	23.76
	0.673	22.89	22.79	22.81
	0.548	22.28	22.33	22.28
OGD+Sem+Ex-9	0.35	18.12	20.34	21.62
	0.168	22.36	20.26	22.78
	0.157	20.63	22.3	22.35
	0.647	22.78	22.74	22.48
	0.317	24.46	24.54	24.78
	0.764	22	22.65	22.36
