# Supplementary material for: Diabetes drugs activate neuroprotective pathways in models of neonatal hypoxic-ischemic encephalopathy
Source: EMBO Mol Med. 2024 May 23;16(6):5. doi: 10.1038/s44321-024-00079-1 (PMC11178908; doi:10.1038/s44321-024-00079-1)
Supplement: Supplementary file 3 — Source data Fig. 2 [file 44321_2024_79_MOESM3_ESM.zip › Figure 2/2E/Cell viability.xlsx]

## Sheet: Sheet1
Sal	OGD+Sal	OGD+Ex-4	OGD+Sem	OGD+Ex-4+Ex-9	OGD+Sem+Ex-9
106.833	65.928	83.6565	89.289	80.8864	74.3306
102.955	67.59	81.6251	87.2576	74.6999	72.8532
98.338	72.2992	84.7645	81.1634	69.8061	77.3777
89.289	72.8532	83.6565	86.5189	71.6528	73.4072
99.2613	61.1265	83.5642	88.2733	70.6371	73.7766
103.324	62.2345	83.6565	92.0591	83.2872	79.0397
