# Supplementary material for: Diabetes drugs activate neuroprotective pathways in models of neonatal hypoxic-ischemic encephalopathy
Source: EMBO Mol Med. 2024 May 23;16(6):5. doi: 10.1038/s44321-024-00079-1 (PMC11178908; doi:10.1038/s44321-024-00079-1)
Supplement: Supplementary file 3 — Source data Fig. 2 [file 44321_2024_79_MOESM3_ESM.zip › Figure 2/2B/HIF1-alpha.xlsx]

## Sheet: Sheet1
Sal	OGD+Sal	OGD+Ex-4	OGD+Sem	OGD+Sal+Ex-9	OGD+Ex-4+Ex-9	OGD+Sem+Ex-9
1.274	1.547	1.724	1.28	1.35	1.587	1.565
1.095	2.294	0.707	0.647	1.739	1.138	1.685
0.717	1.304	0.744	0.556	1.87	1.519	1.795
1.131	1.284	0.855	0.855	1.734	1.615	1.472
0.663	1.278	0.704	0.755	1.302	1.513	1.6
1.333	1.855	1.09	1.088	1.19	1.232	1.224
0.903	1.987	0.907	0.687	2.156	1.987	1.954
1.097	2.156	0.76	0.78	1.498	1.765	1.657
Sample	Average expression/GAPDH	Triplicate Ct Values
Saline	1.274	23.49	23.62	23.47
	1.095		22.14	22.25
	0.717	23.56	23.17	22.82
	1.131	18.31	17.79	18.14
	0.663	18.17	21.85	21.96
	1.333	18.38	18.26	17.99
	0.903
	1.097
OGD+Sal	1.547	22.88	22.79	22.95
	2.294	22.46	21.73
	1.304	24.91	25.2	24.55
	1.284	18.39	18.8	18.66
	1.278	17.59	17.88	17.25
	1.855	19.25	19.47
	1.987
	2.156
OGD+Ex-4	1.724	20.61	20.78	20.61
	0.707	23.14	22.8	23.16
	0.744	22.41	21.87	22.28
	0.855	19.78	19.86	19.78
	0.704	19.73	19.65	19.54
	1.09	18.93	18.93	18.74
	0.907
	0.76
OGD+Sem	1.28	19.98	19.89	20.01
	0.647	21.46	21.49
	0.556	25.83	25.88	25.65
	0.855	19.21	18.98	18.97
	0.755	19.3	19.46	19.44
	1.088	19	19.42	19.67
	0.687
	0.78
OGD+Sal+Ex-9	1.35	21.52	21.68	21.55
	1.739	22.43	22.8	22
	1.87	20.81	20.41	20.91
	1.734	18.75	18.48	18.82
	1.302	19.79	19.96	19.61
	1.19	19.95	20.54	19.92
	2.156
	1.498
OGD+Ex-4+Ex-9	1.587	20.77	20.96	20.82
	1.138	22.64	22.43	21.26
	1.519	20.34	20.2	20.17
	1.615	20.01	20.48	19.67
	1.513	19.44	19.5	19.73
	1.232	18.97	18.99	18.83
	1.987
	1.765
OGD+Sem+Ex-9	1.565	20.95	21.59	21.98
	1.685	21	21.99	20.84
	1.795	22.26	22.79	22.83
	1.472	19.15	19.66	19.79
	1.6	20.38	19.57	20.54
	1.224	19.39	19.37	19.44
	1.954
	1.657
