# Supplementary material for: Diabetes drugs activate neuroprotective pathways in models of neonatal hypoxic-ischemic encephalopathy
Source: EMBO Mol Med. 2024 May 23;16(6):5. doi: 10.1038/s44321-024-00079-1 (PMC11178908; doi:10.1038/s44321-024-00079-1)
Supplement: Supplementary file 4 — Source data Fig. 3 [file 44321_2024_79_MOESM4_ESM.zip]

Archive with 12 entries (9 files):
- Figure 3/
- __MACOSX/._Figure 3
- Figure 3/3B/
- __MACOSX/Figure 3/._3B
- Figure 3/.DS_Store
- __MACOSX/Figure 3/._.DS_Store
- Figure 3/3A/
- __MACOSX/Figure 3/._3A
- Figure 3/3B/cAMP Sema kinetics.xlsx
- __MACOSX/Figure 3/3B/._cAMP Sema kinetics.xlsx
- Figure 3/3A/cAMP Ex-4 and sema.xlsx
- __MACOSX/Figure 3/3A/._cAMP Ex-4 and sema.xlsx
