# Supplementary material for: Diabetes drugs activate neuroprotective pathways in models of neonatal hypoxic-ischemic encephalopathy
Source: EMBO Mol Med. 2024 May 23;16(6):5. doi: 10.1038/s44321-024-00079-1 (PMC11178908; doi:10.1038/s44321-024-00079-1)
Supplement: Supplementary file 4 — Source data Fig. 3 [file 44321_2024_79_MOESM4_ESM.zip › Figure 3/3B/cAMP Sema kinetics.xlsx]

## Sheet: Sheet1
	IP+Glc				SC
T0	2.28	1.82	2.29	1.96	2.24	2.28	1.82	2.29
30min	5.66	4.93	5.13	6.07	2.83	2.56	3.4	2.57
2h	6.24	5.93	7.32	6.57	4.26	5.35	4.85	4.02
24h	5.52	6.22	6.6	5.66	4.06	4.9	5.96	5.19
7d	3.43	4.19	3.29	5.14	1.9	2.62	4.24	5.21
14d	2.15	2.83	2.46	1.31	1.59	2.38	2.11	1.61
