# Supplementary material for: Diabetes drugs activate neuroprotective pathways in models of neonatal hypoxic-ischemic encephalopathy
Source: EMBO Mol Med. 2024 May 23;16(6):5. doi: 10.1038/s44321-024-00079-1 (PMC11178908; doi:10.1038/s44321-024-00079-1)
Supplement: Supplementary file 4 — Source data Fig. 3 [file 44321_2024_79_MOESM4_ESM.zip › Figure 3/3A/cAMP Ex-4 and sema.xlsx]

## Sheet: Sheet1
	Exendin-4				Semaglutide
0	1.73	2.24	2.28	1.82	1.73	2.24	2.28	1.82
0.25µg/g	3.42	4.07	2.87	3.12	5.67	4.89	5.05	5.24
0.5µg/g	4.08	3.62	5.41	2.97	4.81	6.27	5.83	4.51
2µg/g	3.98	5.9	4.22	3.67	7.53	6.13	4.51	4.81
