# Supplementary material for: Diabetes drugs activate neuroprotective pathways in models of neonatal hypoxic-ischemic encephalopathy
Source: EMBO Mol Med. 2024 May 23;16(6):5. doi: 10.1038/s44321-024-00079-1 (PMC11178908; doi:10.1038/s44321-024-00079-1)
Supplement: Supplementary file 5 — Source data Fig. 4 [file 44321_2024_79_MOESM5_ESM.zip]

Archive with 52 entries (46 files):
- Figure 4/
- __MACOSX/._Figure 4
- Figure 4/.DS_Store
- __MACOSX/Figure 4/._.DS_Store
- Figure 4/4E/
- __MACOSX/Figure 4/._4E
- Figure 4/4B/
- __MACOSX/Figure 4/._4B
- Figure 4/4C/
- __MACOSX/Figure 4/._4C
- Figure 4/4D/
- __MACOSX/Figure 4/._4D
- Figure 4/4A/
- __MACOSX/Figure 4/._4A
- Figure 4/4E/Long term macroscopic score.xlsx
- __MACOSX/Figure 4/4E/._Long term macroscopic score.xlsx
- Figure 4/4B/Short term macroscopic score.xlsx
- __MACOSX/Figure 4/4B/._Short term macroscopic score.xlsx
- Figure 4/4C/Survival.xlsx
- __MACOSX/Figure 4/4C/._Survival.xlsx
- Figure 4/4D/HI+Sema insert.TIF
- __MACOSX/Figure 4/4D/._HI+Sema insert.TIF
- Figure 4/4D/Sal whole brain.TIF
- __MACOSX/Figure 4/4D/._Sal whole brain.TIF
- Figure 4/4D/HI+Sema whole brain.TIF
- __MACOSX/Figure 4/4D/._HI+Sema whole brain.TIF
- Figure 4/4D/HI+Ex-4 whole brain.TIF
- __MACOSX/Figure 4/4D/._HI+Ex-4 whole brain.TIF
- Figure 4/4D/HI+Sal whole brain.TIF
- __MACOSX/Figure 4/4D/._HI+Sal whole brain.TIF
- Figure 4/4D/HI+Sal insert.TIF
- __MACOSX/Figure 4/4D/._HI+Sal insert.TIF
- Figure 4/4D/Sal insert.TIF
- __MACOSX/Figure 4/4D/._Sal insert.TIF
- Figure 4/4D/HI+Ex-4 insert.TIF
- __MACOSX/Figure 4/4D/._HI+Ex-4 insert.TIF
- Figure 4/4A/Saline whole brain.TIF
- __MACOSX/Figure 4/4A/._Saline whole brain.TIF
- Figure 4/4A/HI+Ex-4 whole brain.TIF
- __MACOSX/Figure 4/4A/._HI+Ex-4 whole brain.TIF
- Figure 4/4A/HI+Sem insert.TIF
- __MACOSX/Figure 4/4A/._HI+Sem insert.TIF
- Figure 4/4A/Saline insert.TIF
- __MACOSX/Figure 4/4A/._Saline insert.TIF
- Figure 4/4A/HI+Sal whole brain.TIF
- __MACOSX/Figure 4/4A/._HI+Sal whole brain.TIF
- Figure 4/4A/HI+Sal insert.TIF
- __MACOSX/Figure 4/4A/._HI+Sal insert.TIF
- Figure 4/4A/HI+Ex-4 insert.TIF
- __MACOSX/Figure 4/4A/._HI+Ex-4 insert.TIF
- Figure 4/4A/HI+Sem whole brain.TIF
- __MACOSX/Figure 4/4A/._HI+Sem whole brain.TIF
