# Supplementary material for: Diabetes drugs activate neuroprotective pathways in models of neonatal hypoxic-ischemic encephalopathy
Source: EMBO Mol Med. 2024 May 23;16(6):5. doi: 10.1038/s44321-024-00079-1 (PMC11178908; doi:10.1038/s44321-024-00079-1)
Supplement: Supplementary file 5 — Source data Fig. 4 [file 44321_2024_79_MOESM5_ESM.zip › Figure 4/4B/Short term macroscopic score.xlsx]

## Sheet: Sheet1
Sal	HI+Sal	HI+Ex-4	HI+Sema
0	0	0	0
0	4	0	0
0	4	0	0
0	4	0	0
0	1	0	2
0	1	0	0
0	1	0	0
0	0	0	0
0	0	0	0
0	0	1	0
0	1	0	2
0	0	0	0
0	1	0	1
0	4	0	0
0	0	0	0
0	1	0	0
	2	4	0
	2	0	0
	2	0	0
	2	2
