# Supplementary material for: Diabetes drugs activate neuroprotective pathways in models of neonatal hypoxic-ischemic encephalopathy
Source: EMBO Mol Med. 2024 May 23;16(6):5. doi: 10.1038/s44321-024-00079-1 (PMC11178908; doi:10.1038/s44321-024-00079-1)
Supplement: Supplementary file 5 — Source data Fig. 4 [file 44321_2024_79_MOESM5_ESM.zip › Figure 4/4C/Survival.xlsx]

## Sheet: Sheet1
0 = alive, 1 = dead/culled
Days Elapsed	Sal	HI + Sal	HI + Ex-4	HI + Sema
5	0	0	0	0
7	0	1	0	0
7	0	1	0	0
15	0	1	0	0
16	0	0	0	0
17	0	0	0	0
18	0	0	1	0
19	0	0	1	0
19	0	0	0	0
21	0	0	0	0
21	0	0	0	0
23	0	0	0	0
24	0	0	0	0
25	0	0	0	0
26	0	0	0	0
27	0	0	0	0
28	0	0	0	0
29	0	0	0	0
30	0	0	0	0
35	0	0	0	0
40	0	0	0	0
45	0	0	0	0
50	0	0	0	0
55	0	0	0	0
60	0	0	0	0
