# Supplementary material for: Diabetes drugs activate neuroprotective pathways in models of neonatal hypoxic-ischemic encephalopathy
Source: EMBO Mol Med. 2024 May 23;16(6):5. doi: 10.1038/s44321-024-00079-1 (PMC11178908; doi:10.1038/s44321-024-00079-1)
Supplement: Supplementary file 6 — Source data Fig. 5 [file 44321_2024_79_MOESM6_ESM.zip]

Archive with 64 entries (60 files):
- Figure 5/
- __MACOSX/._Figure 5
- Figure 5/5A/
- __MACOSX/Figure 5/._5A
- Figure 5/.DS_Store
- __MACOSX/Figure 5/._.DS_Store
- Figure 5/5C/
- __MACOSX/Figure 5/._5C
- Figure 5/5B/
- __MACOSX/Figure 5/._5B
- Figure 5/5A/Hippocampus HI+Sal.TIF
- __MACOSX/Figure 5/5A/._Hippocampus HI+Sal.TIF
- Figure 5/5A/Hippocampus HI+Ex-4.TIF
- __MACOSX/Figure 5/5A/._Hippocampus HI+Ex-4.TIF
- Figure 5/5A/Hippocampus Saline.TIF
- __MACOSX/Figure 5/5A/._Hippocampus Saline.TIF
- Figure 5/5A/Cortex HI+Sem.TIF
- __MACOSX/Figure 5/5A/._Cortex HI+Sem.TIF
- Figure 5/5A/Hippocampus HI+Sem.TIF
- __MACOSX/Figure 5/5A/._Hippocampus HI+Sem.TIF
- Figure 5/5A/Cortex HI+Sal.TIF
- __MACOSX/Figure 5/5A/._Cortex HI+Sal.TIF
- Figure 5/5A/Short term CD68 Cortex and Hippocampus.xlsx
- __MACOSX/Figure 5/5A/._Short term CD68 Cortex and Hippocampus.xlsx
- Figure 5/5A/Cortex HI+Ex-4.TIF
- __MACOSX/Figure 5/5A/._Cortex HI+Ex-4.TIF
- Figure 5/5A/Cortex Saline.TIF
- __MACOSX/Figure 5/5A/._Cortex Saline.TIF
- Figure 5/5C/Hippocampus HI+Sal.TIF
- __MACOSX/Figure 5/5C/._Hippocampus HI+Sal.TIF
- Figure 5/5C/Hippocampus HI+Ex-4.TIF
- __MACOSX/Figure 5/5C/._Hippocampus HI+Ex-4.TIF
- Figure 5/5C/Hippocampus Saline.TIF
- __MACOSX/Figure 5/5C/._Hippocampus Saline.TIF
- Figure 5/5C/Cortex HI+Sem.TIF
- __MACOSX/Figure 5/5C/._Cortex HI+Sem.TIF
- Figure 5/5C/Hippocampus HI+Sem.TIF
- __MACOSX/Figure 5/5C/._Hippocampus HI+Sem.TIF
- Figure 5/5C/Short term GFAP Cortex and Hippocampus.xlsx
- __MACOSX/Figure 5/5C/._Short term GFAP Cortex and Hippocampus.xlsx
- Figure 5/5C/Cortex HI+Sal.TIF
- __MACOSX/Figure 5/5C/._Cortex HI+Sal.TIF
- Figure 5/5C/Cortex HI+Ex-4.TIF
- __MACOSX/Figure 5/5C/._Cortex HI+Ex-4.TIF
- Figure 5/5C/Cortex Saline.TIF
- __MACOSX/Figure 5/5C/._Cortex Saline.TIF
- Figure 5/5B/Hippocampus HI+Sal.TIF
- __MACOSX/Figure 5/5B/._Hippocampus HI+Sal.TIF
- Figure 5/5B/Hippocampus HI+Ex-4.TIF
- __MACOSX/Figure 5/5B/._Hippocampus HI+Ex-4.TIF
- Figure 5/5B/Hippocampus Saline.TIF
- __MACOSX/Figure 5/5B/._Hippocampus Saline.TIF
- Figure 5/5B/Cortex HI+Sem.TIF
- __MACOSX/Figure 5/5B/._Cortex HI+Sem.TIF
- Figure 5/5B/Short term Iba1 Cortex and Hippocampus.xlsx
- __MACOSX/Figure 5/5B/._Short term Iba1 Cortex and Hippocampus.xlsx
- Figure 5/5B/Hippocampus HI+Sem.TIF
- __MACOSX/Figure 5/5B/._Hippocampus HI+Sem.TIF
- Figure 5/5B/Cortex HI+Sal.TIF
- __MACOSX/Figure 5/5B/._Cortex HI+Sal.TIF
- Figure 5/5B/Cortex HI+Ex-4.TIF
- __MACOSX/Figure 5/5B/._Cortex HI+Ex-4.TIF
- Figure 5/5B/Cortex Saline.TIF
- __MACOSX/Figure 5/5B/._Cortex Saline.TIF
