# Supplementary material for: Diabetes drugs activate neuroprotective pathways in models of neonatal hypoxic-ischemic encephalopathy
Source: EMBO Mol Med. 2024 May 23;16(6):5. doi: 10.1038/s44321-024-00079-1 (PMC11178908; doi:10.1038/s44321-024-00079-1)
Supplement: Supplementary file 6 — Source data Fig. 5 [file 44321_2024_79_MOESM6_ESM.zip › Figure 5/5A/Short term CD68 Cortex and Hippocampus.xlsx]

## Sheet: Sheet1
Cortex
Sal	HI+Sal	HI+Ex-4	HI+Sema
0.451172	94.541	6.39445	0.092367
3.26559	30.4747	9.34326	0.042074
4.37443	92.0503	9.52612	0.08016
0.503597	61.3871	13.1544	0.104655
0.573942	97.6758	9.5096	0.097249
0.422933	57.2161	9.83935	3.3068
1.1357	14.5747	8.74178	2.91602
3.94227	16.3641	12.498	2.94385
3.52929	20.9157	11.5229	2.87459
4.25269	27.4343	14.0025	3.71224
2.68238	36.5798	14.3801	2.85864
0.244906	14.111	9.14004	3.75244
0.34694	14.3004	0.786296	3.0555
0.486182	12.7763	0.317952	3.55949
0.597054	13.1871	0.175049	3.80217
6.95177	21.4083	0.62264	2.64933
	26.7628	0.624268	2.39616
	2.67923	0.473389	4.62345
	31.0225	0.793376	2.38151
	0.777088	0.163249
Hippocampus
Sal	HI+Sal	HI+Ex-4	HI+Sema
0.278971	11.9531	0.21875	0.82373
1.28215	17.3655	0.053223	1.71118
1.86654	1.28288	0.063314	0.287842
0.485758	2.03674	0.090413	0.235677
0.410482	22.3965	0.198975	0.155192
0.701579	89.2867	0.132731	0.053141
0.080322	25.4554	0.088379	0.9484
0.258138	4.99756	0.108317	0.78391
0.240723	6.19047	0.20984	0.42377
0.100911	11.8261	0.14892	0.288391
0.122559	42.6612	0.19482	0.13983
0.52983	44.118	0.12394	0.019383
0.48768	53.6056	0.19483	0.74893
0.98795	35.6593	0.01938	0.69283
0.87659	36.8778	0.09838	0.428392
0.56784	50.0118	0.18402	0.893282
	15.7253	0.187492	0.17263
	0.146688	0.10399	0.1974
	19.487	0.09281	0.8484
	35.7972	0.2091
