# Supplementary material for: Diabetes drugs activate neuroprotective pathways in models of neonatal hypoxic-ischemic encephalopathy
Source: EMBO Mol Med. 2024 May 23;16(6):5. doi: 10.1038/s44321-024-00079-1 (PMC11178908; doi:10.1038/s44321-024-00079-1)
Supplement: Supplementary file 6 — Source data Fig. 5 [file 44321_2024_79_MOESM6_ESM.zip › Figure 5/5C/Short term GFAP Cortex and Hippocampus.xlsx]

## Sheet: Sheet1
Cortex
Sal	HI+Sal	HI+Ex-4	HI+Sema
0.075684	1.85901	6.36174	0.483521
0.056668	13.8169	1.81539	0.098674
0.053819	22.8685	1.79394	0.25708
0.061035	8.27399	7.14144	0.085449
1.31703	1.84353	3.51021	0.081502
0.301758	0.49231	0.69161	0.126994
2.55103	1.87821	14.1531	0.151082
1.12006	1.24953	0.958984	0.047933
0.568468	0.441874	7.67851	0.694173
1.09939	0.453918	6.03882	0.085897
0.212402	1.28821	0.269368	0.14266
0.270528	3.12565	4.8811	0.123372
0.267151	7.06276	11.8707	0.238729
0.085002	15.6089	3.72022	0.476644
0.083191	11.1459	0.106364	0.191121
0.230469	6.24401	0.179172	0.843424
	4.84318	0.220595	0.17391
	23.622	0.191379	0.075765
	20.6074	0.08176	0.21169
	25.7231	2.02756
Hippocampus
Sal	HI+Sal	HI+Ex-4	HI+Sema
11.4712	15.3676	1.00775	4.44529
0.252731	12.7228	0.887248	2.29064
0.70988	10.6823	1.45233	3.44108
7.92347	19.026	1.25676	4.76419
7.50403	26.8789	1.16107	0.358724
11.358	10.2281	2.34149	10.1175
2.21654	3.45433	4.45909	6.31719
2.78729	13.1448	16.4535	8.76888
4.6216	37.0575	63.5811	11.9706
5.62142	47.0238	58.7662	10.0711
1.23579	55.2246	33.5414	4.25274
0.856463	38.337	49.1933	1.77458
1.02256	39.2621	40.8948	8.41496
0.301405	57.7567	46.6378	5.76028
0.546468	50.8563	13.6183	5.14855
0.360352	41.7556	0.416829	16.4813
	20.223	0.1604	14.7589
	16.707	0.305969	16.7546
	45.4909	0.435018	0.21502
	17.6699	0.581909
