# Supplementary material for: Diabetes drugs activate neuroprotective pathways in models of neonatal hypoxic-ischemic encephalopathy
Source: EMBO Mol Med. 2024 May 23;16(6):5. doi: 10.1038/s44321-024-00079-1 (PMC11178908; doi:10.1038/s44321-024-00079-1)
Supplement: Supplementary file 6 — Source data Fig. 5 [file 44321_2024_79_MOESM6_ESM.zip › Figure 5/5B/Short term Iba1 Cortex and Hippocampus.xlsx]

## Sheet: Sheet1
Cortex
Sal	HI+Sal	HI+Ex-4	HI+Sema
3.46331	64.9186	0.754801	19.1521
3.30876	68.4916	0.246663	19.029
3.43963	71.0553	0.231222	0.527425
3.23522	69.9933	2.77024	0.060465
5.93687	80.8339	7.68248	0.728027
9.71642	85.6738	7.14949	1.52441
8.20707	88.5835	7.54392	0.283936
3.55666	91.2362	7.20333	0.117147
3.42059	84.2564	1.63776	0.133423
9.73375	82.8866	0.768555	0.073568
6.89676	9.91644	0.388	0.050008
5.92202	10.9741	0.509969	0.224406
5.4019	28.3003	0.460124	0.087321
5.60328	28.837	0.229533	0.293538
3.39095	48.8272	0.836141	0.106689
1.07431	22.1357	0.403402	24.3472
	19.6816	14.9519	42.8663
	24.0607	20.7905	41.8933
	22.1357	19.9655	18.5881
	19.6816	15.3332
Hippocampus
Sal	HI+Sal	HI+Ex-4	HI+Sema
3.23536	55.6524	1.09888	3.59192
3.18156	50.1069	0.959229	1.56563
2.91208	54.8004	0.603434	2.36218
3.56798	87.1867	0.52832	1.47494
3.37586	98.313	2.2793	2.45683
4.68013	98.5539	1.12174	2.55562
6.01172	69.0756	3.79309	6.81181
8.1194	60.6003	3.71845	3.89152
5.14246	42.3826	0.768453	4.17318
6.59141	30.3851	0.518311	5.32613
9.76877	27.7556	0.096497	5.1923
9.81212	28.9239	0.504089	5.25399
9.80048	20.9259	1.04423	1.68868
4.39848	29.4654	1.79439	1.52539
1.88103	55.0071	2.68199	3.65853
5.0091	43.1093	0.96993	1.31698
	32.8332	1.80823	1.28394
	31.8271	2.83333	1.14608
	63.5875	1.09198	0.904704
	53.8678	1.5607
