# Supplementary material for: Diabetes drugs activate neuroprotective pathways in models of neonatal hypoxic-ischemic encephalopathy
Source: EMBO Mol Med. 2024 May 23;16(6):5. doi: 10.1038/s44321-024-00079-1 (PMC11178908; doi:10.1038/s44321-024-00079-1)
Supplement: Supplementary file 7 — Source data Fig. 6 [file 44321_2024_79_MOESM7_ESM.zip]

Archive with 64 entries (60 files):
- Figure 6/
- __MACOSX/._Figure 6
- Figure 6/6A/
- __MACOSX/Figure 6/._6A
- Figure 6/.DS_Store
- __MACOSX/Figure 6/._.DS_Store
- Figure 6/6B/
- __MACOSX/Figure 6/._6B
- Figure 6/6C/
- __MACOSX/Figure 6/._6C
- Figure 6/6A/Hippocampus HI+Sal.TIF
- __MACOSX/Figure 6/6A/._Hippocampus HI+Sal.TIF
- Figure 6/6A/Hippocampus HI+Ex-4.TIF
- __MACOSX/Figure 6/6A/._Hippocampus HI+Ex-4.TIF
- Figure 6/6A/Cortex HI+Sema.TIF
- __MACOSX/Figure 6/6A/._Cortex HI+Sema.TIF
- Figure 6/6A/Hippocampus Sal.TIF
- __MACOSX/Figure 6/6A/._Hippocampus Sal.TIF
- Figure 6/6A/Long term CD68 Cortex and Hippocampus.xlsx
- __MACOSX/Figure 6/6A/._Long term CD68 Cortex and Hippocampus.xlsx
- Figure 6/6A/Hippocampus HI+Sema.TIF
- __MACOSX/Figure 6/6A/._Hippocampus HI+Sema.TIF
- Figure 6/6A/Cortex HI+Sal.TIF
- __MACOSX/Figure 6/6A/._Cortex HI+Sal.TIF
- Figure 6/6A/Cortex Sal.TIF
- __MACOSX/Figure 6/6A/._Cortex Sal.TIF
- Figure 6/6A/Cortex HI+Ex-4.TIF
- __MACOSX/Figure 6/6A/._Cortex HI+Ex-4.TIF
- Figure 6/6B/Hippocampus HI+Sal.TIF
- __MACOSX/Figure 6/6B/._Hippocampus HI+Sal.TIF
- Figure 6/6B/Hippocampus HI+Ex-4.TIF
- __MACOSX/Figure 6/6B/._Hippocampus HI+Ex-4.TIF
- Figure 6/6B/Cortex HI+Sema.TIF
- __MACOSX/Figure 6/6B/._Cortex HI+Sema.TIF
- Figure 6/6B/Hippocampus Sal.TIF
- __MACOSX/Figure 6/6B/._Hippocampus Sal.TIF
- Figure 6/6B/Hippocampus HI+Sema.TIF
- __MACOSX/Figure 6/6B/._Hippocampus HI+Sema.TIF
- Figure 6/6B/Cortex HI+Sal.TIF
- __MACOSX/Figure 6/6B/._Cortex HI+Sal.TIF
- Figure 6/6B/Cortex Sal.TIF
- __MACOSX/Figure 6/6B/._Cortex Sal.TIF
- Figure 6/6B/Cortex HI+Ex-4.TIF
- __MACOSX/Figure 6/6B/._Cortex HI+Ex-4.TIF
- Figure 6/6B/Long term Iba1 Cortex and Hippocampus.xlsx
- __MACOSX/Figure 6/6B/._Long term Iba1 Cortex and Hippocampus.xlsx
- Figure 6/6C/Hippocampus HI+Sal.TIF
- __MACOSX/Figure 6/6C/._Hippocampus HI+Sal.TIF
- Figure 6/6C/Hippocampus HI+Ex-4.TIF
- __MACOSX/Figure 6/6C/._Hippocampus HI+Ex-4.TIF
- Figure 6/6C/Hippocampus Saline.TIF
- __MACOSX/Figure 6/6C/._Hippocampus Saline.TIF
- Figure 6/6C/Cortex HI+Sema.TIF
- __MACOSX/Figure 6/6C/._Cortex HI+Sema.TIF
- Figure 6/6C/Hippocampus HI+Sema.TIF
- __MACOSX/Figure 6/6C/._Hippocampus HI+Sema.TIF
- Figure 6/6C/Cortex HI+Sal.TIF
- __MACOSX/Figure 6/6C/._Cortex HI+Sal.TIF
- Figure 6/6C/Cortex HI+Ex-4.TIF
- __MACOSX/Figure 6/6C/._Cortex HI+Ex-4.TIF
- Figure 6/6C/Long term GFAP Cortex and Hippocampus.xlsx
- __MACOSX/Figure 6/6C/._Long term GFAP Cortex and Hippocampus.xlsx
- Figure 6/6C/Cortex Saline.TIF
- __MACOSX/Figure 6/6C/._Cortex Saline.TIF
