# Supplementary material for: Diabetes drugs activate neuroprotective pathways in models of neonatal hypoxic-ischemic encephalopathy
Source: EMBO Mol Med. 2024 May 23;16(6):5. doi: 10.1038/s44321-024-00079-1 (PMC11178908; doi:10.1038/s44321-024-00079-1)
Supplement: Supplementary file 7 — Source data Fig. 6 [file 44321_2024_79_MOESM7_ESM.zip › Figure 6/6A/Long term CD68 Cortex and Hippocampus.xlsx]

## Sheet: Sheet1
Cortex
Sal	HI+Sal	HI+Ex-4	HI+Sema
0	0.088298	0.0845	0.484802
0.139364	0.132528	0.074727	0.811368
0.05638	0.099013	0.100179	0.64588
0.043457	0.044596	0.060303	0.294213
0.045166	0.07015	0.045003	0.386277
0.055556	0.06859	0.096395	0.30999
0.04305	0.103206	0.063368	0.220635
0.041423	0.179814	0.084229	0.810942
0.160645	0.268113	0.148356	0.084066
0.080865	0.406185	0.165316	0
0.835513	0.765706	0.090291	0
0.276408	3.25607	0.061165	0
0.602376	0.325494	1.99743	0
0.135091	0.160044	0.124723	0
0.302531	0.114437	0.280952	0
0.089233	0.403035		0
0.171224			0
0.191488			0
			0
			0
			0
			0
Hippocampus
Sal	HI+Sal	HI+Ex-4	HI+Sema
0	0.346049	0	0.303733
0	0.051351	0.085286	0.105796
0	0.050741	0	0.030165
0.048828	0	0	0.068243
0	0.135824	0.04248	0.018989
0	0.529704	0	0.042699
0	0.460368	0.067098	0.360767
0	0.696228	0	0.253413
0	2.7321	0	0.096521
0	0.149716	0	0.009726
0.056559	0.234151	0	0.031485
0	0.413656	0	0.073105
0.078451	0.146729	0.05752	0.082213
0	0.111125	0.051961	0.163407
0	0.169495	0	0.056401
0	0.235433		0.113268
0			0.066491
0			0.020355
			0.07175
			0.010443
			0.032279
			0.135005
