# Supplementary material for: Diabetes drugs activate neuroprotective pathways in models of neonatal hypoxic-ischemic encephalopathy
Source: EMBO Mol Med. 2024 May 23;16(6):5. doi: 10.1038/s44321-024-00079-1 (PMC11178908; doi:10.1038/s44321-024-00079-1)
Supplement: Supplementary file 7 — Source data Fig. 6 [file 44321_2024_79_MOESM7_ESM.zip › Figure 6/6B/Long term Iba1 Cortex and Hippocampus.xlsx]

## Sheet: Sheet1
Cortex
Sal	HI+Sal	HI+Ex-4	HI+Sema
0.216797	1.34105	0.804663	0.441406
0.425464	0.944954	0.810962	0.813425
0.230754	0.4514	0.249577	1.27687
0.183395	0.216593	1.30171	1.04189
0.533285	0.524593	0.704077	1.01092
0.795085	1.87164	1.28083	0.35264
1.92954	2.49814	3.26583	0.769767
0.935848	2.24142	0.689697	1.70347
1.78211	3.20938	1.25046	1.41098
0.661149	2.50342	0.783356	1.84949
0.580013	2.49429	0.563851	1.05106
0.819181	0.504533	1.04133	0.876435
1.01912	1.90006	1.50602	1.07846
0.329653	1.55665	1.91563	1.36535
1.18482	1.55037	1.06409	1.22852
0.250678	2.69906		0.48405
1.17765			0.222286
0.73737			0.420168
			0.227133
			0.44069
			0.807552
			1.36273
Hippocampus
Sal	HI+Sal	HI+Ex-4	HI+Sema
0.427783	5.28258	1.39982	0.745178
0.944149	1.33638	3.09255	0.466482
0.881356	1.22537	0.80092	3.62074
0.439689	0.798796	4.01894	5.05885
0.887581	1.69561	4.22436	0.913666
0.608716	1.85977	1.55004	0.613668
1.43555	3.06208	4.21733	1.1283
1.38363	3.08272	1.63596	0.87031
1.01255	4.33405	1.78094	1.25981
0.854761	2.2077	0.259341	0.853607
0.87172	3.6062	0.809619	0.454681
0.818294	4.81573	1.37415	0.634532
1.53262	5.07042	2.35902	0.945363
0.441423	3.45187	2.03543	1.28744
2.02597	2.81877	1.68156	1.2983
0.161203	12.3294		1.16833
0.922502			1.20128
1.49091			7.44758
			2.57233
			8.13821
			2.11763
			1.05278
