# Supplementary material for: Diabetes drugs activate neuroprotective pathways in models of neonatal hypoxic-ischemic encephalopathy
Source: EMBO Mol Med. 2024 May 23;16(6):5. doi: 10.1038/s44321-024-00079-1 (PMC11178908; doi:10.1038/s44321-024-00079-1)
Supplement: Supplementary file 7 — Source data Fig. 6 [file 44321_2024_79_MOESM7_ESM.zip › Figure 6/6C/Long term GFAP Cortex and Hippocampus.xlsx]

## Sheet: Sheet1
Cortex
Sal	HI+Sal	HI+Ex-4	HI+Sema
0	0.600911	0	0
0	0	0	0
0	0	1.00201	0
0	0	0.199992	0
0	0.223958	0.070597	0
0	0.087174	0.060262	0
0	0.050944	0.138346	0
0	0.040934	0.149495	0
0.083008	0	1.65165	0
0.106384	0.288721	0	0
0.155959	0.134847	0.183879	0
0.121745	0.164266	0.1038	0
0.386871	0.136637	0.396505	0
0.050781	0.116397	0	0.367589
0.133773	0	0.095276	0.808626
0.304443	0.438721		0.248521
0			0.249662
0			0.632666
			0.452235
			0.128587
			0.100443
			0.444972
Hippocampus
Sal	HI+Sal	HI+Ex-4	HI+Sema
6.80889	57.431	39.6179	3.17942
7.59808	38.6067	19.612	22.9314
6.31045	12.4667	8.85493	41.9052
4.10859	16.84	5.89935	5.35827
4.70369	32.7827	5.26956	2.33511
4.36493	59.806	25.2967	3.21721
3.91604	62.1606	13.96	4.44627
5.08944	13.2214	20.851	3.21317
4.16521	16.1311	3.61106	4.11577
7.44846	28.7595	12.8738	2.02945
4.85094	38.3772	5.81481	9.35237
8.82367	72.9061	11.4905	12.5472
4.93128	79.8203	12.723	1.95388
21.1947	27.0148	27.0551	4.71094
14.7575	19.8758	14.2654	5.63126
5.47897	68.275		6.92827
3.92003			5.29565
12.1939			17.6478
			14.3415
			4.47252
			4.98066
			6.20398
