# Supplementary material for: Diabetes drugs activate neuroprotective pathways in models of neonatal hypoxic-ischemic encephalopathy
Source: EMBO Mol Med. 2024 May 23;16(6):5. doi: 10.1038/s44321-024-00079-1 (PMC11178908; doi:10.1038/s44321-024-00079-1)
Supplement: Supplementary file 8 — Source data Fig. 7 [file 44321_2024_79_MOESM8_ESM.zip]

Archive with 12 entries (9 files):
- Figure 7/
- __MACOSX/._Figure 7
- Figure 7/.DS_Store
- __MACOSX/Figure 7/._.DS_Store
- Figure 7/7B/
- __MACOSX/Figure 7/._7B
- Figure 7/7A/
- __MACOSX/Figure 7/._7A
- Figure 7/7B/Open Field distance travelled and freezing time.xlsx
- __MACOSX/Figure 7/7B/._Open Field distance travelled and freezing time.xlsx
- Figure 7/7A/Rotarod.xlsx
- __MACOSX/Figure 7/7A/._Rotarod.xlsx
