# Supplementary material for: Diabetes drugs activate neuroprotective pathways in models of neonatal hypoxic-ischemic encephalopathy
Source: EMBO Mol Med. 2024 May 23;16(6):5. doi: 10.1038/s44321-024-00079-1 (PMC11178908; doi:10.1038/s44321-024-00079-1)
Supplement: Supplementary file 8 — Source data Fig. 7 [file 44321_2024_79_MOESM8_ESM.zip › Figure 7/7B/Open Field distance travelled and freezing time.xlsx]

## Sheet: Sheet1
Distance
	Sal																		HI + Sal																HI + Ex-4
4W	17.388	23.682	13.83	13	20.634	15.182	14.735	16.122	14.928	16.762	25.225	25.831	18.27	18.176	21.187	21.327	18.385	14.342	7.322	8.074	7.304	14.984	6.823	13.812	13.962	11.493	12.396	5.628	9.581	15.009	6.455	12.705	6.085	12.151	22.945	20.872	13.595	9.439	14.74	16.953	16.31	24.529	10.581	11.091	22.824	12.861	19.666	14.966	15.713
8W	13.443	11.217	16.725	14.194	18.192	18.991	13.63	12.201	12.56	10.849	10.37	10.26	10.594	13.374	19.84	18.08	15.087	25.225	9.41	13.052	8.762	11.503	8.869	6.112	11.035	9.657	8.512	11.331	10.27	11.357	13.689	9.841	11.546	12.151	13.129	13.537	9.792	17.423	17.024	9.632	15.719	11.263	18.16	10.376	19.862	15.044	17.272	11.366	12.369
Freezing Time
	Sal																		HI + Sal																HI + Ex-4
4W	2.5	0	1.3	1.2	0	3.9	1.4	5.4	3.3	1.3	0	0	0	0	0	0	0	3.2	0	9	1.3	4.9	10	3.9	7.6	10.1	9	2.9	7.7	22.2	5.6	3.3	3.1	11.7	1.6	0	0	1.6	3.2	2.4	3.8	2.2	2.6	6.6	0	10	8.6	8.2	0
8W	0	1.5	2.1	1.9	4.7	0	8.4	1.4	4.6	1.4	2.7	0	2	1.3	2.2	6.3	1.7	0	0	6.6	0	14.8	12	13	6.2	0	1.9	1.5	3	3	5.4	1.8	11	10	1.4	0	3.6	7	1.7	5.1	0	4.3	1.8	4.2	1.5	5.2	4.6	1.9	2.4
[truncated: 14 more columns]
