# Supplementary material for: Diabetes drugs activate neuroprotective pathways in models of neonatal hypoxic-ischemic encephalopathy
Source: EMBO Mol Med. 2024 May 23;16(6):5. doi: 10.1038/s44321-024-00079-1 (PMC11178908; doi:10.1038/s44321-024-00079-1)
Supplement: Supplementary file 8 — Source data Fig. 7 [file 44321_2024_79_MOESM8_ESM.zip › Figure 7/7A/Rotarod.xlsx]

## Sheet: Sheet1
	Sal																		HI + Sal																HI + Ex-4
4W	38	70.3	149	85	51.3	69	110	140.667	110	100	197.667	79.6667	93.6667	52	72.6667	181.667	138.67	183.33	109	20.3	32.7	21.3	29	32.3	17.3	92	28.33	28.67	94.33	17.3	39.7	123.3	80	89.3	254.7	74	48.3	182	80	27	64	150.33	108	34	74	45.7	150.7	37.3	101.3
8W	44.7	179.3	226	89.7	71	99.3	205.3	98.33	91.33	47	45.3	88.3	133.7	110	53	241.3	37	157.7	43	24.7	146.7	107.3	193.7	24.3	45	9.33	5.67	12.33	45.67	7	33	44.3	78	47.3	178	23	183.3	95	149.7	59.7	129.67	85.33	175.7	38.7	33	132.3	95.7	191.7	30.7
[truncated: 14 more columns]
