# Supplementary material for: Diabetes drugs activate neuroprotective pathways in models of neonatal hypoxic-ischemic encephalopathy
Source: EMBO Mol Med. 2024 May 23;16(6):5. doi: 10.1038/s44321-024-00079-1 (PMC11178908; doi:10.1038/s44321-024-00079-1)
Supplement: Supplementary file 9 — Source data Fig. 8 [file 44321_2024_79_MOESM9_ESM.zip]

Archive with 50 entries (41 files):
- Figure 8/
- __MACOSX/._Figure 8
- Figure 8/.DS_Store
- __MACOSX/Figure 8/._.DS_Store
- Figure 8/8I/
- __MACOSX/Figure 8/._8I
- Figure 8/8G/
- __MACOSX/Figure 8/._8G
- Figure 8/8F/
- __MACOSX/Figure 8/._8F
- Figure 8/8H/
- __MACOSX/Figure 8/._8H
- Figure 8/8D/
- __MACOSX/Figure 8/._8D
- Figure 8/8C/
- __MACOSX/Figure 8/._8C
- Figure 8/8B/
- __MACOSX/Figure 8/._8B
- Figure 8/8E/
- __MACOSX/Figure 8/._8E
- Figure 8/8I/pAKT.xlsx
- __MACOSX/Figure 8/8I/._pAKT.xlsx
- Figure 8/8G/p-Akt.TIF
- __MACOSX/Figure 8/8G/._p-Akt.TIF
- Figure 8/8G/P13K.TIF
- __MACOSX/Figure 8/8G/._P13K.TIF
- Figure 8/8G/P-P13K.TIF
- __MACOSX/Figure 8/8G/._P-P13K.TIF
- Figure 8/8G/AKT.TIF
- __MACOSX/Figure 8/8G/._AKT.TIF
- Figure 8/8F/pGSK3B.xlsx
- __MACOSX/Figure 8/8F/._pGSK3B.xlsx
- Figure 8/8H/pPI3K.xlsx
- __MACOSX/Figure 8/8H/._pPI3K.xlsx
- Figure 8/8D/.DS_Store
- __MACOSX/Figure 8/8D/._.DS_Store
- Figure 8/8D/P-Creb S133.tiff
- __MACOSX/Figure 8/8D/._P-Creb S133.tiff
- Figure 8/8D/B-actin.TIF
- __MACOSX/Figure 8/8D/._B-actin.TIF
- Figure 8/8D/p-GSK3B S9.TIF
- __MACOSX/Figure 8/8D/._p-GSK3B S9.TIF
- Figure 8/8D/p-GSK3B Y216.TIF
- __MACOSX/Figure 8/8D/._p-GSK3B Y216.TIF
- Figure 8/8C/CREB.xlsx
- __MACOSX/Figure 8/8C/._CREB.xlsx
- Figure 8/8B/GLP1-R.xlsx
- __MACOSX/Figure 8/8B/._GLP1-R.xlsx
- Figure 8/8E/pCREB.xlsx
- __MACOSX/Figure 8/8E/._pCREB.xlsx
