# Supplementary material for: Diabetes drugs activate neuroprotective pathways in models of neonatal hypoxic-ischemic encephalopathy
Source: EMBO Mol Med. 2024 May 23;16(6):5. doi: 10.1038/s44321-024-00079-1 (PMC11178908; doi:10.1038/s44321-024-00079-1)
Supplement: Supplementary file 9 — Source data Fig. 8 [file 44321_2024_79_MOESM9_ESM.zip › Figure 8/8F/pGSK3B.xlsx]

## Sheet: Sheet1
Y216				S9
Sal	HI+Sal	HI+Ex-4	HI+Sema	Sal	HI+Sal	HI+Ex-4	HI+Sema
0.955435	2.13126	1.86445	1.7942	1.13943	0.196264	0.907709	0.366397
0.94956	2.19722	1.7949	1.69657	0.865933	0.189712	0.871966	0.501653
0.952861	2.57049	1.74652	1.4806	0.889375	0.183767	0.554484	0.539533
1.14214	2.83641	1.27149	1.42603	1.14914	0.193232	0.589766	0.315719
