# Supplementary material for: Diabetes drugs activate neuroprotective pathways in models of neonatal hypoxic-ischemic encephalopathy
Source: EMBO Mol Med. 2024 May 23;16(6):5. doi: 10.1038/s44321-024-00079-1 (PMC11178908; doi:10.1038/s44321-024-00079-1)
Supplement: Supplementary file 9 — Source data Fig. 8 [file 44321_2024_79_MOESM9_ESM.zip › Figure 8/8H/pPI3K.xlsx]

## Sheet: Sheet1
Sal	HI+Sal	HI+Ex-4	HI+Sema
1.06289	0.136605	0.759533	0.64586
1.12327	0.208273	0.50187	0.609658
0.866317	0.279956	0.792692	0.794988
0.947519	0.41133	0.604284	0.672116
