# Supplementary material for: Diabetes drugs activate neuroprotective pathways in models of neonatal hypoxic-ischemic encephalopathy
Source: EMBO Mol Med. 2024 May 23;16(6):5. doi: 10.1038/s44321-024-00079-1 (PMC11178908; doi:10.1038/s44321-024-00079-1)
Supplement: Supplementary file 9 — Source data Fig. 8 [file 44321_2024_79_MOESM9_ESM.zip › Figure 8/8C/CREB.xlsx]

## Sheet: Sheet1
Sal	HI+Sal	HI+Ex-4	HI+Sema
1.031	0.51	1.752	1.269
0.888	0.476	1.213	1.318
1.027	0.514	1.148	1.243
1.063	0.427	0.77	0.526
1.198	0.526	0.82	0.787
1.006	0.6	1.345	1.145
Sample	Average expression/GAPDH	Duplicate Ct Values
Sal	1.031	18.66	18.67
	0.888	19.21	19.19
	1.027	18.38	18.4
	1.063	18.28	18.27
	1.198
	1.006
HI+Sal	0.51	20.17	20.15
	0.476	19.17	18.97
	0.514	19.53	19.48
	0.427	19.53	19.58
	0.526	20.92	20.93
	0.6	19.34	19.5
HI+Ex-4	1.752	22.3	22.25
	1.213	20.86	20.92
	1.148	21.02	21.17
	0.77	22.34	22.28
	0.82	18.44	18.4
	1.345
HI+Sema	1.269	19.73	19.76
	1.318	20.91	20.78
	1.243	20.7	20.76
	0.526	23.44	23.38
	0.787	21.89	21.94
	1.145
