# Supplementary material for: Diabetes drugs activate neuroprotective pathways in models of neonatal hypoxic-ischemic encephalopathy
Source: EMBO Mol Med. 2024 May 23;16(6):5. doi: 10.1038/s44321-024-00079-1 (PMC11178908; doi:10.1038/s44321-024-00079-1)
Supplement: Supplementary file 9 — Source data Fig. 8 [file 44321_2024_79_MOESM9_ESM.zip › Figure 8/8B/GLP1-R.xlsx]

## Sheet: Sheet1
Sal	HI+Sal	HI+Ex-4	HI+Sema
1.107	1.088	1.743	1.186
1.04	0.899	1.008	1.154
0.83	0.931	1.749	1.719
0.977	1.334	2.284	2.473
1.115	1.411	1.42	2.08
0.875	1.162	1.876	1.987
Sample	Average expression/GAPDH	Duplicate Ct Values
Sal	1.107	27.54	27.64
	1.04	27.51	27.55
	0.83	27.56	27.55
	0.977	27.65	27.64
	1.115
	0.875
HI+Sal	1.088	28.74	28.44
	0.899	27.91	27.71
	0.931	28.31	28.17
	1.334	26.57	26.63
	1.411	27.88	28.2
	1.162	27.13	27.01
HI+Ex-4	1.743	28.65	28.73
	1.008	28.93	28.69
	1.749	26.85	27.16
	2.284	27.48	27.02
	1.42	27.23	27.28
	1.876
HI+Sema	1.186	27.57	27.49
	1.154	28.25	27.7
	1.719	27.18	27.84
	2.473	26.23	26.98	17.89
	2.08	26.87	27.11
	1.987
