# Supplementary material for: Diabetes drugs activate neuroprotective pathways in models of neonatal hypoxic-ischemic encephalopathy
Source: EMBO Mol Med. 2024 May 23;16(6):5. doi: 10.1038/s44321-024-00079-1 (PMC11178908; doi:10.1038/s44321-024-00079-1)
Supplement: Supplementary file 9 — Source data Fig. 8 [file 44321_2024_79_MOESM9_ESM.zip › Figure 8/8E/pCREB.xlsx]

## Sheet: Sheet1
Sal	HI+Sal	HI+Ex-4	HI+Sema
1.02943	0.196264	0.607709	0.666397
0.929334	0.189712	0.871966	0.501653
0.889375	0.183767	0.554484	0.539533
1.14914	0.193232	0.589766	0.615719
